# Supplementary material for: P2X4 receptor controls microglia activation and favors remyelination in autoimmune encephalitis
Source: EMBO Mol Med. 2018 Jul 4;10(8):e8743. doi: 10.15252/emmm.201708743 (PMC6079537; doi:10.15252/emmm.201708743)
Supplement: Supplementary file 3 — Source Data for Expanded View [file EMMM-10-e8743-s005.zip]

Archive with 1 entries (1 files):
- emmm201708743-sup-0005-SDataFigEV4.pdf
